# Supplementary material for: Molecular Characterization of Hetero-Pathogenic and Diarrheagenic Escherichia coli Pathotypes in Diarrheic Children under Five Years and Exposure Environment in Ogun State, South-West Nigeria
Source: Pathogens. 2023 Nov 15;12(11):1358. doi: 10.3390/pathogens12111358 (PMC10675616; doi:10.3390/pathogens12111358)
Supplement: Supplementary file 1 [file pathogens-12-01358-s001.zip]

Archive with 1 entries (1 files):
- pathogens-2677739-supplementary.pdf
